# Supplementary material for: Prometastatic Effect of ATX Derived from Alveolar Type II Pneumocytes and B16-F10 Melanoma Cells
Source: Cancers (Basel). 2022 Mar 21;14(6):1586. doi: 10.3390/cancers14061586 (PMC8946623; doi:10.3390/cancers14061586)
Supplement: Supplementary file 1 [file cancers-14-01586-s001.zip]

Archive with 1 entries (1 files):
- cancers-1593317-SI.pdf
